# Supplementary material for: Molecular Characterization of a Restriction Endonuclease PsaI from Pseudomonas anguilliseptica KM9 and Sequence Analysis of the PsaI R-M System
Source: Int J Mol Sci. 2025 Jul 8;26(14):6548. doi: 10.3390/ijms26146548 (PMC12294265; doi:10.3390/ijms26146548)
Supplement: Supplementary file 1 [file ijms-26-06548-s001.zip]

Archive with 1 entries (1 files):
- ijms-3685572-supplementary.pdf
